# Supplementary material for: Sleep Spindle-Related EEG Connectivity in Children with Attention-Deficit/Hyperactivity Disorder: An Exploratory Study
Source: Entropy (Basel). 2023 Aug 22;25(9):1244. doi: 10.3390/e25091244 (PMC10530036; doi:10.3390/e25091244)
Supplement: Supplementary file 1 [file entropy-25-01244-s001.zip]

Archive with 21 entries (21 files):
- C5/AMVAR.jpg
- C5/DeltaSoglia.png
- C5/GammaSoglia.png
- C5/SigmaSoglia.png
- Definitions/chicago2.bst
- Definitions/journalnames.tex
- Definitions/logo-ccby.eps
- Definitions/logo-mdpi.eps
- Definitions/logo-orcid.eps
- Definitions/logo-orcid.pdf
- Definitions/logo-updates.eps
- Definitions/logo-updates.pdf
- Definitions/mdpi.bst
- Definitions/mdpi.cls
- Definitions/template.tex
- suplementary_material_miladinovic.aux
- suplementary_material_miladinovic.log
- suplementary_material_miladinovic.out
- suplementary_material_miladinovic.pdf
- suplementary_material_miladinovic.synctex.gz
- suplementary_material_miladinovic.tex
