# Supplementary material for: Sleep Spindle-Related EEG Connectivity in Children with Attention-Deficit/Hyperactivity Disorder: An Exploratory Study
Source: Entropy (Basel). 2023 Aug 22;25(9):1244. doi: 10.3390/e25091244 (PMC10530036; doi:10.3390/e25091244)
Supplement: Supplementary file 1 [file entropy-25-01244-s001.zip › suplementary_material_miladinovic.aux]

\relax 
\providecommand\hyper@newdestlabel[2]{}
\bibstyle{Definitions/mdpi}
\providecommand\HyperFirstAtBeginDocument{\AtBeginDocument}
\HyperFirstAtBeginDocument{\ifx\hyper@anchor\@undefined
\global\let\oldcontentsline\contentsline
\gdef\contentsline#1#2#3#4{\oldcontentsline{#1}{#2}{#3}}
\global\let\oldnewlabel\newlabel
\gdef\newlabel#1#2{\newlabelxx{#1}#2}
\gdef\newlabelxx#1#2#3#4#5#6{\oldnewlabel{#1}{{#2}{#3}}}
\AtEndDocument{\ifx\hyper@anchor\@undefined
\let\contentsline\oldcontentsline
\let\newlabel\oldnewlabel
\fi}
\fi}
\global\let\hyper@last\relax 
\gdef\HyperFirstAtBeginDocument#1{#1}
\providecommand\HyField@AuxAddToFields[1]{}
\providecommand\HyField@AuxAddToCoFields[2]{}
\providecommand*\new@tpo@label[2]{}
\newmarginnote{note.1.1}{{1}{10945661sp}}
\@writefile{toc}{\contentsline {section}{\numberline {1}Multivariate Autoregressive Models}{1}{section.1}\protected@file@percent }
\newlabel{eq:MvarBase}{{{S1}}{1}{Multivariate Autoregressive Models}{AMS.1}{}}
\newlabel{eq:MvarBase@cref}{{[equation][2147483647][]{S1}}{[1][1][]1}}
\newlabel{eq:A_matrix}{{{S2}}{1}{Multivariate Autoregressive Models}{AMS.4}{}}
\newlabel{eq:A_matrix@cref}{{[equation][2147483647][]{S2}}{[1][1][]1}}
\newlabel{eq:Cov_matrix}{{{S3}}{1}{Multivariate Autoregressive Models}{AMS.5}{}}
\newlabel{eq:Cov_matrix@cref}{{[equation][2147483647][]{S3}}{[1][1][]1}}
\newlabel{eq:CostFunc}{{{S6}}{2}{Multivariate Autoregressive Models}{AMS.8}{}}
\newlabel{eq:CostFunc@cref}{{[equation][2147483647][]{S6}}{[1][1][]2}}
\newlabel{eq:SystemMvar}{{{S8}}{2}{Multivariate Autoregressive Models}{AMS.10}{}}
\newlabel{eq:SystemMvar@cref}{{[equation][2147483647][]{S8}}{[1][2][]2}}
\@writefile{toc}{\contentsline {subsection}{\numberline {1.1}Frequency domain MVAR}{2}{subsection.1.1}\protected@file@percent }
\newlabel{eq:MvarZ}{{{S10}}{2}{Frequency domain MVAR}{AMS.14}{}}
\newlabel{eq:MvarZ@cref}{{[equation][2147483647][]{S10}}{[1][2][]2}}
\newlabel{eq:Mvar_Hz}{{{S12}}{2}{Frequency domain MVAR}{AMS.18}{}}
\newlabel{eq:Mvar_Hz@cref}{{[equation][2147483647][]{S12}}{[1][2][]2}}
\@writefile{toc}{\contentsline {subsection}{\numberline {1.2}Optimum p order}{3}{subsection.1.2}\protected@file@percent }
\@writefile{toc}{\contentsline {section}{\numberline {2}Generalized Partial Direct Coherence}{3}{section.2}\protected@file@percent }
\newlabel{eq:DC}{{{S17}}{3}{Generalized Partial Direct Coherence}{AMS.23}{}}
\newlabel{eq:DC@cref}{{[equation][2147483647][]{S17}}{[1][3][]3}}
\newlabel{eq:PC}{{{S18}}{4}{Generalized Partial Direct Coherence}{AMS.24}{}}
\newlabel{eq:PC@cref}{{[equation][2147483647][]{S18}}{[1][3][]4}}
\newlabel{eq:PDCF}{{{S19}}{4}{Generalized Partial Direct Coherence}{AMS.25}{}}
\newlabel{eq:PDCF@cref}{{[equation][2147483647][]{S19}}{[1][4][]4}}
\newlabel{eq:PDC}{{{S21}}{4}{Generalized Partial Direct Coherence}{AMS.27}{}}
\newlabel{eq:PDC@cref}{{[equation][2147483647][]{S21}}{[1][4][]4}}
\newlabel{eq:PDC_properties}{{{S22}}{4}{Generalized Partial Direct Coherence}{AMS.28}{}}
\newlabel{eq:PDC_properties@cref}{{[equation][2147483647][]{S22}}{[1][4][]4}}
\newlabel{eq:GPDC}{{{S23}}{4}{Generalized Partial Direct Coherence}{AMS.29}{}}
\newlabel{eq:GPDC@cref}{{[equation][2147483647][]{S23}}{[1][4][]4}}
\@writefile{toc}{\contentsline {section}{\numberline {3}MVAR application}{5}{section.3}\protected@file@percent }
\@writefile{lof}{\contentsline {figure}{\numberline {S1}{\ignorespaces Explanation of the process for the calculation of the MVAR coefficients. The illustration on the top represents the EEG raw data of M variable, T time points, and N trials. W is the length of the sliding window that starts at the first time point of the signal, and steps until the end by a number of time points defined by the user.\relax }}{5}{figure.caption.30}\protected@file@percent }
\providecommand*\caption@xref[2]{\@setref\relax\@undefined{#1}}
\newlabel{fig:AMVAR}{{S1}{5}{Explanation of the process for the calculation of the MVAR coefficients. The illustration on the top represents the EEG raw data of M variable, T time points, and N trials. W is the length of the sliding window that starts at the first time point of the signal, and steps until the end by a number of time points defined by the user.\relax }{figure.caption.30}{}}
\newlabel{fig:AMVAR@cref}{{[figure][1][]S1}{[1][5][]5}}
\newlabel{fig:DeltaSoglia}{{\caption@xref {fig:DeltaSoglia}{ on input line 366}}{6}{MVAR application}{figure.caption.31}{}}
\newlabel{fig:DeltaSoglia@cref}{{[section][3][]3}{[1][5][]6}}
\newlabel{fig:GammaSoglia}{{\caption@xref {fig:GammaSoglia}{ on input line 367}}{6}{MVAR application}{figure.caption.31}{}}
\newlabel{fig:GammaSoglia@cref}{{[section][3][]3}{[1][5][]6}}
\newlabel{fig:SigmaSoglia}{{\caption@xref {fig:SigmaSoglia}{ on input line 368}}{6}{MVAR application}{figure.caption.31}{}}
\newlabel{fig:SigmaSoglia@cref}{{[section][3][]3}{[1][5][]6}}
\@writefile{lof}{\contentsline {figure}{\numberline {S2}{\ignorespaces Representation of gPDC values distribution of delta, sigma, and gamma bands. The magenta line represents the distribution of ADHD connectivity values in all three epochs, while light blue represents the distribution of connectivity values of the Control in all the three epochs. Vertical lines represent the $50^{th}$ percentile of the distribution, the red line is for ADHD distribution, blue is for Control.\relax }}{6}{figure.caption.31}\protected@file@percent }
\newlabel{fig:Threshold}{{S2}{6}{Representation of gPDC values distribution of delta, sigma, and gamma bands. The magenta line represents the distribution of ADHD connectivity values in all three epochs, while light blue represents the distribution of connectivity values of the Control in all the three epochs. Vertical lines represent the $50^{th}$ percentile of the distribution, the red line is for ADHD distribution, blue is for Control.\relax }{figure.caption.31}{}}
\newlabel{fig:Threshold@cref}{{[figure][2][]S2}{[1][5][]6}}
\@writefile{toc}{\contentsline {section}{\numberline {4}Graph metrics}{6}{section.4}\protected@file@percent }
\newlabel{LastPage}{{}{7}{}{page.7}{}}
\xdef\lastpage@lastpage{7}
\xdef\lastpage@lastpageHy{7}
\expandafter\ifx\csname c@page@totc\endcsname\relax\newcounter{page@totc}\fi\setcounter{page@totc}{8}
