# Supplementary material for: Sleep Spindle-Related EEG Connectivity in Children with Attention-Deficit/Hyperactivity Disorder: An Exploratory Study
Source: Entropy (Basel). 2023 Aug 22;25(9):1244. doi: 10.3390/e25091244 (PMC10530036; doi:10.3390/e25091244)
Supplement: Supplementary file 1 [file entropy-25-01244-s001.zip › suplementary_material_miladinovic.out]

\BOOKMARK [1][]{section.1}{\376\377\000M\000u\000l\000t\000i\000v\000a\000r\000i\000a\000t\000e\000\040\000A\000u\000t\000o\000r\000e\000g\000r\000e\000s\000s\000i\000v\000e\000\040\000M\000o\000d\000e\000l\000s}{}% 1
\BOOKMARK [2][]{subsection.1.1}{\376\377\000F\000r\000e\000q\000u\000e\000n\000c\000y\000\040\000d\000o\000m\000a\000i\000n\000\040\000M\000V\000A\000R}{section.1}% 2
\BOOKMARK [2][]{subsection.1.2}{\376\377\000O\000p\000t\000i\000m\000u\000m\000\040\000p\000\040\000o\000r\000d\000e\000r}{section.1}% 3
\BOOKMARK [1][]{section.2}{\376\377\000G\000e\000n\000e\000r\000a\000l\000i\000z\000e\000d\000\040\000P\000a\000r\000t\000i\000a\000l\000\040\000D\000i\000r\000e\000c\000t\000\040\000C\000o\000h\000e\000r\000e\000n\000c\000e}{}% 4
\BOOKMARK [1][]{section.3}{\376\377\000M\000V\000A\000R\000\040\000a\000p\000p\000l\000i\000c\000a\000t\000i\000o\000n}{}% 5
\BOOKMARK [1][]{section.4}{\376\377\000G\000r\000a\000p\000h\000\040\000m\000e\000t\000r\000i\000c\000s}{}% 6
